# Supplementary material for: Proteomic profiling of serum exosomes reveals acute phase response and promotion of inflammatory and platelet activation pathways in patients with heat stroke
Source: PeerJ. 2023 Dec 13;11:e16590. doi: 10.7717/peerj.16590 (PMC10725172; doi:10.7717/peerj.16590)
Supplement: Supplemental Information 1 [file peerj-11-16590-s001.zip]

Archive with 3 entries (3 files):
- ╡τ╛╡/NC1-0004.jpg
- ╡τ╛╡/║═╝╤╨└-0002.jpg
- ╡τ╛╡/╤╧╒±╞μ-0002.jpg
