# Supplementary material for: Proteomic profiling of serum exosomes reveals acute phase response and promotion of inflammatory and platelet activation pathways in patients with heat stroke
Source: PeerJ. 2023 Dec 13;11:e16590. doi: 10.7717/peerj.16590 (PMC10725172; doi:10.7717/peerj.16590)
Supplement: Supplemental Information 4 [file peerj-11-16590-s004.zip]

Archive with 14 entries (14 files):
- WPS═╝╞1⁄4┼·┴┐┤a└φ(1)/CD-63-1.png
- WPS═╝╞1⁄4┼·┴┐┤a└φ(1)/CD-63-2.png
- WPS═╝╞1⁄4┼·┴┐┤a└φ(1)/CD-63-3.png
- WPS═╝╞1⁄4┼·┴┐┤a└φ(1)/CD-9-1.png
- WPS═╝╞1⁄4┼·┴┐┤a└φ(1)/CD-9-2(1).png
- WPS═╝╞1⁄4┼·┴┐┤a└φ(1)/CD-9-2.png
- WPS═╝╞1⁄4┼·┴┐┤a└φ(1)/CD-9-3.png
- WPS═╝╞1⁄4┼·┴┐┤a└φ(1)/GADPH-1.png
- WPS═╝╞1⁄4┼·┴┐┤a└φ(1)/GADPH-2.png
- WPS═╝╞1⁄4┼·┴┐┤a└φ(1)/GADPH-3.png
- WPS═╝╞1⁄4┼·┴┐┤a└φ(1)/TSG101-1.png
- WPS═╝╞1⁄4┼·┴┐┤a└φ(1)/TSG101-2.png
- WPS═╝╞1⁄4┼·┴┐┤a└φ(1)/TSG101-3.png
- WPS═╝╞1⁄4┼·┴┐┤a└φ(1)/╠⌡┤°.xlsx
